# Supplementary material for: Molecular Typing of Burkholderia mallei Isolates from Equids with Glanders, India
Source: Emerg Infect Dis. 2021 Jun;27(6):1745–8. doi: 10.3201/eid2706.203232 (PMC8153868; doi:10.3201/eid2706.203232)
Supplement: Appendix 2 — Additional information about molecular typing of Burkholderia mallei isolates obtained from equids with glanders, India. [file 20-3232-Techapp-s2.xlsx]

## Sheet: Appendix Table 1
Article DOI: https://doi.org/10.3201/eid2706.203232
Molecular Typing of Burkholderia mallei Isolates from Equids with Glanders, India
Appendix Table 1. Results of multilocus sequence typing (MLST) of Indian Burkholderia mallei isolates using B. cepacia complex and MLST primers
B. mallei isolate	atpD	gltB	gyrB	recA	lepA	phaC	trpB	Sequence type
India3076	95	117	128	46	32	34	43	734
India3081	95	117	128	46	32	34	43	734
India3324	95	117	128	46	32	34	43	734
India3478	95	117	128	46	32	34	43	734
India3595	95	117	128	46	32	34	43	734
India3701	95	117	128	46	32	34	43	734
India3711	95	117	128	46	32	34	43	734
India3712	95	117	128	46	32	34	43	734
India3880	95	117	128	46	32	34	43	734
India3897	95	117	128	46	32	34	43	734

## Sheet: Appendix Table 2
Article DOI: https://doi.org/10.3201/eid2706.203232
Molecular Typing of Burkholderia mallei Isolates from Glanderous Equids, India
Appendix Table 2. Results of multilocus sequence typing (MLST) of Indian Burkholderia mallei isolates using B. pseudomallei and MLST primers
B. mallei isolate	ace	gltB	gmhD	lepA	lipA	narK	ndh	Sequence type
India3076	1	12	3	4	1	18	1	40
India3081	1	12	3	4	1	18	1	40
India3324	1	12	3	4	1	18	1	40
India3478	1	12	3	4	1	18	1	40
India3595	1	12	3	4	1	18	1	40
India3701	1	12	3	4	1	18	1	40
India3711	1	12	3	4	1	18	1	40
India3712	1	12	3	4	1	18	1	40
India3880	1	12	3	4	1	18	1	40
India3897	1	12	3	4	1	18	1	40

## Sheet: Appendix Table 3
Article DOI: https://doi.org/10.3201/eid2706.203232
Molecular Typing of Burkholderia mallei Isolates from Glanderous Equids, India
Appendix Table 3. Summary of epidemiologic and 23-locus VNTR data for 10 isolates of Burkholderia mallei from glanders outbreaks in India and 77 previously published isolates.
					VNTR loci
Isolate	Country	Collection Year	Collection Source	Citation for MLVA23	20k	389k	397k	857k	933k	1500k†	1690k	1764k	1788k	1934k	2050k	2065k	2170k	2341k	2356k	2445k	2666k	2815k	3091k	3145k	3152k	3564k	3652k
UAE7	UAE	2004	Horse (Aneef)	Scholz et al. 2014	19	5	13	12	3	4	9	6	5	NULL	19	10	29	3.49	7	3	2.22	4	10	10	10	23	10
Dubai1	UAE	2004	Horse (Aneef)	Scholz et al. 2014	19	5	13	12	3	4	9	6	5	NULL	18	10	29	3.49	7	3	2.26	4	10	10	10	23	10
Dubai2	UAE	2004	Horse (Aneef)	Scholz et al. 2014	19	5	13	12	3	4	9	8	5	NULL	19	10	29	3.49	7	3	2.22	4	10	10.46	10	23	10
Dubai3	UAE	2004	Horse (Aneef)	Scholz et al. 2014	19	5	13	12	3	4	9	8	5	NULL	18	10	29	3.49	7	3	2.14	4	10	10.37	10	23	10
Dubai4	UAE	2004	Horse (Aneef)	Scholz et al. 2014	19	5	13	12	3	4	9	8	5	NULL	18	10	31	3.49	7	3	2.12	4	10	10.45	10	23	10
Dubai5	UAE	2004	Horse (Aneef)	Scholz et al. 2014	19	5	13	9	3	4	9	8	5	NULL	NULL	NULL	29	3.43	7	3	2.01	4	10	10.41	10	23	10
Dubai6	UAE	2004	Horse (Aneef)	Scholz et al. 2014	19	5	13	12	3	4	9	8	5	NULL	18	10	29	3.49	7	3	2.13	4	10	10	9	23	10
Dubai7	UAE	2004	Horse (Aneef)	Scholz et al. 2014	19	NULL	0	12	3	4	9	8	5	NULL	19	10	29	3.49	7	3	2.2	4	10	10.3	10	23	10
Dubai8	UAE	2004	Horse (Aneef)	Scholz et al. 2014	19	5	13	12	3	4	9	8	5	NULL	19	10	29	3.49	7	3	2.27	4	10	10.05	10	23	10
Dubai9	UAE	2004	Horse (Aneef)	Scholz et al. 2014	19	5	13	12	3	4	9	8	5	NULL	19	10	29	3.49	7	3	2.3	4	10	10.37	10	23	10
Dubai14	UAE	2004	Horse (Shakran)	Scholz et al. 2014	22	5	13	12	3	4	9	8	5	NULL	18	10	30	3.49	7	3	2.2	4	10	10	10	23	10
Dubai15	UAE	2004	Horse (Shakran)	Scholz et al. 2014	22	5	13	12	3	4	9	8	5	NULL	19	10	30	3.49	7	3	2.04	4	10	10	10	23	11
Dubai16	UAE	2004	Horse (Shakran)	Scholz et al. 2014	19	5	13	12	3	4	9	8	5	NULL	18	10	30	3.49	7	3	2.26	4	10	10.18	8	23	10
Dubai17	UAE	2004	Horse (Shakran)	Scholz et al. 2014	22	5	13	12	3	4	9	8	5	NULL	19	10	31	3.49	7	3	2.27	4	10	10	10	23	10
Dubai10	UAE	2004	Horse (Saker)	Scholz et al. 2014	19	5	13	12	3	4	9	6	5	NULL	15	10	30	3.49	7	3	2.28	4	10	10.36	10	23	10
THSK2	Bahrain	2010	Camel	Scholz et al. 2014	18	NULL	NULL	12	3	4	9	8	5	NULL	16	9	25	3.49	7	3	2.02	4	10	10	18	21	14
D1112	Bahrain	2010	Horse (Tarek)	Scholz et al. 2014	19	5	13	12	3	4	9	8	5	NULL	19	10	29	3.49	7	3	2.15	4	10	10	13	23	8
D1113	Bahrain	2010	Horse (Ajmal)	Scholz et al. 2014	19	5	13	12	3	4	9	8	5	NULL	19	10	29	3.49	7	3	2.14	4	10	10.29	13	23	8
D1257	Bahrain	2010	Equine (Hamdanija)	Scholz et al. 2014	19	5	13	12	3	4	9	8	5	NULL	19	10	28	3.49	7	3	2.26	4	10	10.21	12	23	8
D2231	Bahrain	2010	Horse (Sana Al Wadian)	Scholz et al. 2014	18	5	13	12	3	4	9	8	5	NULL	15	9	25	3.49	7	3	2.27	4	10	10.29	19	21	20
D274	Bahrain	2011	Horse (Wald Hisham)	Scholz et al. 2014	20	5	13	12	3	4	9	8	5	NULL	21	10	28	3.49	7	3	2.16	4	10	10	12	23	8
D400	Bahrain	2011	Horse (Merlin)	Scholz et al. 2014	18	5	13	12	3	4	9	8	5	NULL	14	9	23	3.49	7	3	2.18	4	10	10.33	19	21	15
D401	Bahrain	2011	Horse (Reen)	Scholz et al. 2014	18	5	13	12	3	4	9	8	5	NULL	15	9	12	3.49	7	3	2.23	4	10	10	18	21	14
D403	Bahrain	2011	Horse (Mymar)	Scholz et al. 2014	18	5	13	12	3	4	9	8	5	NULL	18	10	28	3.49	7	3	2.12	4	10	10.12	12	23	8
Mukteswar	India	Unknown	Horse	Scholz et al. 2014	20	5	13	10	6	4	9	8	4	NULL	17	14	11	3.49	9	3	2.27	4	9	4.07	18	21	8
Bogor	Indonesia	Unknown	Horse	Scholz et al. 2014	18	5	13	9	6	4	9	8	4	NULL	19	14	11	3.49	9	3	2.21	4	9	4.29	18	21	8
32	unknown	1972	unknown	Scholz et al. 2014	20	NULL	0	NULL	3	4	9	NULL	5	NULL	29	13	30	3.49	10	3	2.19	3	8	4.07	17	22	6
34	unknown	1972	unknown	Scholz et al. 2014	10	12	18	10	11	4	9	13	6	19	21	9	23	3.49	8	3	2.23	4	9	9.47	44	23	16
237	unknown	1972	unknown	Scholz et al. 2014	21	NULL	0	9	3	4	9	NULL	5	NULL	NULL	NULL	30	3.49	12	3	2.32	3	8	4.29	18	22	6
242	unknown	1972	unknown	Scholz et al. 2014	28	NULL	0	9	3	4	9	NULL	5	NULL	NULL	NULL	30	3.49	10	3	2.27	3	8	4.28	18	22	6
Bogor Innsbruck	unknown	unknown	unknown	Scholz et al. 2014	18	5	13	9	6	4	9	6	4	NULL	19	14	11	3.49	9	3	2.16	4	9	4.07	18	21	8
M2	unknown	1991	unknown	Scholz et al. 2014	27	NULL	0	9	3	4	9	NULL	5	NULL	NULL	NULL	31	3.49	11	3	2.3	3	8	4.07	18	18	6
Zagreb	Yugoslavia	Unknown	Horse	Scholz et al. 2014	18	5	13	9	6	4	9	6	4	NULL	21	14	11	3.46	9	3	2.1	4	9	4.07	17	21	8
ATCC10399	China	1942	Horse	Hornstra et al. 2009	19	5	9	11	11	4	9	NULL	5	15	27	6	32	3	12	3	2	3	9	8	8	24	8
ATCC23344	China/Burma	1944	Human	Hornstra et al. 2009	30	6	9	13	9	4	9	8	5	20	20	13	NULL	3	9	3	2	4	9	7	24	21	4
NCTC10229	Hungary	1961	unknown	Hornstra et al. 2009	12	12	17	10	11	4	9	16	6	18	20	9	14	3	8	3	2	4	9	10	29	23	14
2002721280	Iran	unknown	unknown	Hornstra et al. 2009	11	7	13	10	14	4	7	15	5	19	17	7	22	3	7	NULL	2	4	NULL	9	19	16	15
PRL1	Pakistian	2002	Donkey	Hornstra et al. 2009	9	7	13	10	6	NULL	9	8	5	NULL	17	12	17	3	6	3	2	5	9	4	23	23	6
PRL11	Pakistian	1999	Horse	Hornstra et al. 2009	9	9	13	10	10	NULL	9	8	5	NULL	19	13	20	3	6	3	2	5	9	4	24	23	12
PRL13	Pakistian	1999	Horse	Hornstra et al. 2009	9	9	13	10	10	NULL	9	8	5	NULL	19	13	20	3	6	3	2	5	9	4	24	23	12
PRL19	Pakistian	2005	Horse	Hornstra et al. 2009	9	9	13	10	10	NULL	9	8	5	NULL	NULL	13	23	3	?	3	2	5	9	4	24	?	13
PRL2	Pakistian	1999	Horse	Hornstra et al. 2009	9	9	13	10	10	NULL	9	8	5	NULL	20	13	23	3	6	3	2	5	9	4	24	23	13
PRL20	Pakistian	2005	Horse	Hornstra et al. 2009	9	7	13	10	6	NULL	9	NULL	5	NULL	17	12	17	3	6	3	2	5	9	4	23	23	6
PRL3	Pakistian	2005	Horse	Hornstra et al. 2009	9	9	13	10	10	NULL	9	8	5	NULL	20	13	23	3	6	3	2	5	9	4	24	23	13
PRL33	Pakistian	2007	Donkey	Hornstra et al. 2009	9	9	13	10	10	NULL	9	8	5	NULL	19	13	20	3	6	3	2	5	9	4	24	23	12
PRL34	Pakistian	2007	Donkey	Hornstra et al. 2009	9	9	13	10	10	NULL	9	8	5	NULL	20	13	23	3	6	3	2	5	9	4	24	23	13
PRL4	Pakistian	2005	Horse	Hornstra et al. 2009	9	9	13	10	10	NULL	9	8	5	NULL	20	13	23	3	6	3	2	5	9	4	24	23	13
PRL41	Pakistian	2006	Mule	Hornstra et al. 2009	9	7	13	10	6	NULL	9	8	5	NULL	20	12	18	3	6	3	2	5	9	4	23	23	6
PRL42	Pakistian	2007	Mule	Hornstra et al. 2009	10	6	12	11	8	NULL	9	8	5	NULL	18	9	25	3	8	3	2	5	8	7	14	23	11
PRL44	Pakistian	2007	Mule	Hornstra et al. 2009	9	9	13	9	10	NULL	9	8	5	NULL	22	13	20	3	6	3	2	5	9	4	23	23	13
PRL45	Pakistian	2007	Mule	Hornstra et al. 2009	10	6	13	11	8	NULL	9	8	5	NULL	18	9	25	3	8	3	2	5	8	7	14	23	11
PRL7	Pakistian	2000	Horse	Hornstra et al. 2009	10	6	12	11	8	NULL	9	8	6	NULL	26	10	24	3	9	3	2	5	8	7	19	23	12
NCTC10247	Turkey	1960	unknown	Hornstra et al. 2009	10	7	17	10	6	4	9	NULL	5	17	16	13	23	3	8	3	2	4	10	9	23	23	12
SAVP1	India	unknown	Mule	Hornstra et al. 2009	10	NULL	NULL	NULL	5	NULL	9	8	5	NULL	21	11	23	3	7	3	2	5	9	5	15	23	9
FMH	USA/China/Burma	2000	Human	Hornstra et al. 2009	30	6	9	13	9	4	9	8	5	20	20	13	NULL	3	9	3	2	4	9	7	24	21	4
GB8Horse4	USA/China/Burma	unknown	Horse	Hornstra et al. 2009	34	6	9	13	9	4	9	NULL	5	20	20	13	NULL	3	9	3	2	4	9	7	24	21	4
JHU	USA/China/Burma	2000	Human	Hornstra et al. 2009	30	6	9	13	9	4	9	NULL	5	20	20	12	NULL	3	9	3	2	4	9	7	24	21	4
India865672	India	unknown	Mule	U'Ren et al. 2007	9	7	13	9	7	NULL	10	8	5	NULL	28	9	37	3	NULL	3	2	6	10	5	17	23	8
ATCC15310	Hungary	1961	unknown	U'Ren et al. 2007	12	12	17	10	11	4	10	16	6	18	20	9	15	3	NULL	3	2	5	10	11	29	23	14
NCTC3708	India	1932	Mule	U'Ren et al. 2007	8	4	10	10	3	4	13	8	5	NULL	20	22	NULL	3	8	3	2	5	10	7	18	23	10
NCTC3709	India	1932	Horse	U'Ren et al. 2007	32	6	NULL	9	3	4	10	NULL	5	NULL	28	12	23	3	8	3	2	4	9	5	20	22	7
NCTC10248	Turkey	1950	Human	U'Ren et al. 2007	7	4	9	NULL	13	4	10	8	5	NULL	20	11	24	3	8	3	2	7	9	8	27	23	8
NCTC10260	Turkey	1949	Human	U'Ren et al. 2007	11	6	14	10	9	4	10	17	5	18	16	10	30	3	10	3	2	5	11	11	18	23	10
Turkey1	Turkey	unknown	unknown	U'Ren et al. 2007	9	9	13	11	8	4	10	NULL	5	NULL	20	12	11	3	7	3	2	5	11	5	8	23	11
Turkey2	Turkey	unknown	unknown	U'Ren et al. 2007	9	9	13	11	8	4	10	NULL	5	NULL	20	12	12	3	7	3	2	5	11	5	8	23	10
Turkey3	Turkey	unknown	unknown	U'Ren et al. 2007	9	9	13	11	8	4	10	NULL	5	23	21	12	12	3	7	3	2	5	11	5	8	23	7
Turkey4	Turkey	unknown	unknown	U'Ren et al. 2007	9	9	13	11	8	4	10	8	5	23	21	12	12	3	7	3	2	5	11	5	8	23	11
Turkey5	Turkey	unknown	unknown	U'Ren et al. 2007	9	9	13	11	8	4	10	NULL	5	23	20	12	NULL	3	8	3	2	5	11	5	9	23	11
Turkey6	Turkey	unknown	unknown	U'Ren et al. 2007	9	9	13	11	8	4	10	12	5	23	21	12	12	3	7	3	2	5	11	5	8	23	11
Turkey7	Turkey	unknown	unknown	U'Ren et al. 2007	9	9	13	11	8	4	10	NULL	5	25	21	13	12	3	7	3	2	5	11	5	8	23	11
Turkey8	Turkey	unknown	unknown	U'Ren et al. 2007	9	9	13	11	8	4	10	NULL	5	16	20	12	11	3	7	3	2	5	11	5	8	23	11
Turkey9	Turkey	unknown	unknown	U'Ren et al. 2007	9	?	13	11	8	4	10	NULL	5	23	22	11	12	3	7	3	2	5	11	5	8	23	12
NCTC120	United Kingdom	1920	unknown	U'Ren et al. 2007	10	5	9	11	11	4	10	8	6	14	29	13	24	3	10	3	2	6	11	6	28	22	15
85-503	unknown	unknown	Equine	U'Ren et al. 2007	10	5	?	?	5	?	10	NULL	5	15	21	11	24	3	7	3	2	6	10	6	15	23	9
ISU	unknown	unknown	unknown	U'Ren et al. 2007	19	5	9	11	11	4	10	NULL	5	15	27	6	18	3	11	3	2	4	10	9	8	24	8
11RR2811*	Bahrain	2011	Horse	Elschner et al., 2016	18	5	11	11	3	4	9	8	5	NULL	1	7	12	3	7	3	2	4	9	10	18	21	14
BMQ*	India	1932	Horse	Daligault et al., 2014	12	NULL	NULL	8	3	4	9	NULL	5	NULL	28	10	11	3	10	3	2	3	7	4	15	22	7
India3076	India	2013	Mule	this study	9	8	11	9	13	NULL	9	8	5	NULL	20	12	38	3	7	3	2	5	8	5	14	23	14
India3081	India	2013	Mule	this study	9	8	11	9	13	NULL	9	8	5	NULL	20	12	38	3	7	3	2	5	8	5	14	23	14
India3324	India	2014	Horse	this study	9	8	11	9	13	NULL	9	8	5	NULL	20	12	38	3	7	3	2	5	8	5	14	23	14
India3478	India	2014	Horse	this study	9	8	11	9	13	NULL	9	8	5	NULL	20	7	30	3	6	3	2	5	8	5	14	23	13
India3595	India	2015	Mule	this study	9	9	11	9	13	NULL	9	8	5	NULL	17	12	38	3	7	3	2	4	8	5	21	23	9
India3701	India	2015	Mule	this study	9	8	11	9	10	NULL	9	8	5	NULL	21	5	23	3	6	3	2	5	8	5	14	23	10
India3711	India	2015	Mule	this study	9	8	11	9	9	NULL	9	8	5	NULL	21	5	24	3	6	3	2	5	8	5	14	23	10
India3712	India	2015	Horse	this study	9	8	11	9	10	NULL	9	8	5	NULL	21	5	23	3	6	3	2	5	8	5	14	23	10
India3880	India	2016	Mule	this study	8	7	11	9	5	NULL	9	8	5	NULL	19	11	22	3	6	3	2	5	8	5	23	23	16
India3897	India	2016	Horse	this study	9	9	10	9	15	NULL	9	8	5	NULL	16	8	27	3	7	3	2	5	8	5	16	23	14
*In silico typing for this study using Geneious version 6.1.8 on the basis of published whole-genome sequences. VNTR, variable-number tandem repeat.
†NULL indicates PCR or in silico failure, likely because of mutations in the priming sites or incomplete sequencing of VNTR regions and does not necessarily indicate absence of a VNTR region.
